# Supplementary material for: C≡N and N≡O Bond Cleavages of Acetonitrile and Nitrosyl Ligands at a Dimolybdenum Center to Render Ethylidyne and Acetamidinate Ligands
Source: Inorg Chem. 2024 Feb 2;63(7):3207–11. doi: 10.1021/acs.inorgchem.3c03697 (PMC10880054; doi:10.1021/acs.inorgchem.3c03697)
Supplement: Supplementary file 2 — ic3c03697_si_002.xyz [file ic3c03697_si_002.xyz]

59
CompoundA1
 C                 -1.75468600    3.91374200    1.90661000
 H                 -2.46545600    3.38090400    2.53122000
 C                  0.55850800   -1.05841000    4.25805700
 H                 -0.37929300   -1.50638000    3.94580300
 C                  1.76980700   -1.05578600    3.50585100
 H                  1.91987600   -1.52815100    2.54210100
 C                  2.72876000   -0.31623500    4.24456500
 H                  3.75524200   -0.12394600    3.95192100
 C                  2.11737000    0.14007300    5.44271900
 H                  2.59190300    0.73154600    6.21781100
 C                  0.77537600   -0.33781000    5.45575300
 H                  0.03781400   -0.13739400    6.22508900
 C                 -1.66346100    3.83675200    0.48822000
 H                 -2.32754800    3.29109000   -0.17328900
 C                 -0.71250500    4.73772200    2.37982700
 H                 -0.51039100    4.95707700    3.42156700
 C                 -0.55408600    4.63406700    0.08503000
 H                 -0.21297700    4.77822200   -0.93423700
 C                  0.04182700    5.17919400    1.25032400
 H                  0.89965200    5.84208000    1.26732500
 N                  0.84164900    1.94596500   -0.19048300
 N                  0.16649700    2.51023000    4.60929300
 N                 -0.57526700    1.01159100    2.21569900
 O                  1.07398000    1.49718900   -1.28293000
 O                 -0.35780800    3.22198400    5.42393400
 P                  2.49264800    2.67540800    2.41661500
 Mo                 0.95574000    1.20388900    3.65115400
 Mo                 0.31110000    2.79971200    1.29727100
 C                  3.85779800    1.86126000    1.33404400
 C                  3.40144200    0.45087400    0.94180700
 C                  4.04482200    2.68946000    0.05665500
 C                  5.21272300    1.70311500    2.02859400
 H                  3.62195200   -0.26966400    1.73598300
 H                  2.33408200    0.38772100    0.71091400
 H                  3.95238300    0.12749800    0.04760500
 H                  4.32811800    3.72673200    0.26128100
 H                  4.84836400    2.24253700   -0.54744600
 H                  3.13828900    2.69863800   -0.55434900
 H                  5.88262100    1.13696900    1.36526800
 H                  5.71040500    2.65256300    2.24754300
 H                  5.13605300    1.13852000    2.96585600
 C                  3.30155900    4.09612300    3.41494200
 C                  2.21417400    4.99568900    3.99806700
 C                  4.08153300    3.51107800    4.59631100
 C                  4.19812300    4.98686200    2.55308400
 H                  1.67973300    5.54495100    3.21852500
 H                  1.48718400    4.44888600    4.60290700
 H                  2.68925800    5.74131700    4.65177100
 H                  4.90226200    2.85284000    4.29737700
 H                  4.51502700    4.32798200    5.19179800
 H                  3.40998500    2.94109800    5.25194700
 H                  4.54577300    5.83819700    3.15613800
 H                  5.08935100    4.48057100    2.17155500
 H                  3.64970600    5.39592200    1.69457700
 C                 -1.47808700    0.28028200    1.82800600
 C                 -2.36290900    0.16871600    0.65515500
 H                 -2.60637600   -0.87471300    0.43105200
 H                 -3.31106700    0.68705800    0.85000800
 H                 -1.88995600    0.62071100   -0.23038600
59
CompoundA2
 C                 -1.69353500    4.19496500    2.28278600
 H                 -2.18757800    3.62296900    3.06084400
 C                  0.67671500   -0.96668300    3.93599200
 H                  0.00755800   -1.57108100    3.33288700
 C                  2.03529700   -0.70475700    3.66067400
 H                  2.61792900   -1.11954600    2.84676900
 C                  2.51517900    0.19485900    4.65967400
 H                  3.52479600    0.57933700    4.74383300
 C                  1.45174100    0.45623300    5.56084400
 H                  1.49307900    1.11755200    6.42032200
 C                  0.30465300   -0.24717500    5.10662700
 H                 -0.68383800   -0.21951800    5.54939700
 C                 -1.93428200    4.08097900    0.88376800
 H                 -2.67575500    3.44404800    0.41368200
 C                 -0.64630400    5.11965500    2.47386600
 H                 -0.23409400    5.40939000    3.43200700
 C                 -1.02793800    4.94782500    0.21537400
 H                 -0.94794400    5.08026700   -0.85816300
 C                 -0.22172900    5.58248400    1.19736200
 H                  0.56470200    6.30418500    1.00334000
 N                  0.84171000    2.69904000   -0.44280300
 N                  0.26493800    2.85507700    4.43051600
 N                 -1.17923900    1.09731500    2.68378600
 O                  1.10729500    2.45307400   -1.58986600
 O                 -0.07834200    3.63621400    5.27174300
 P                  2.45388100    2.78942700    2.21428200
 Mo                 0.80753200    1.41580800    3.49397400
 Mo                 0.26807400    3.21411200    1.17309400
 C                  3.68336300    1.78752800    1.13904600
 C                  2.92558800    0.61121300    0.50724300
 C                  4.24491800    2.62366700   -0.01640600
 C                  4.82725400    1.21817700    1.98058800
 H                  2.20804700    0.14578500    1.19180100
 H                  2.38198700    0.91390600   -0.39046800
 H                  3.64907300   -0.15921600    0.20351200
 H                  4.95076700    3.39335800    0.30524200
 H                  4.78472500    1.95795300   -0.70567800
 H                  3.44282600    3.10315700   -0.58798700
 H                  5.49508900    0.62854200    1.33616400
 H                  5.44168700    1.98997800    2.45560400
 H                  4.45806400    0.54807100    2.76705100
 C                  3.43276400    4.05337500    3.27282100
 C                  2.48565300    5.18349000    3.66850900
 C                  3.95411100    3.40342600    4.55553800
 C                  4.58909100    4.68880600    2.50004100
 H                  2.08671100    5.70137800    2.78877100
 H                  1.64892600    4.83270700    4.27714000
 H                  3.03938100    5.91952800    4.26910600
 H                  4.64341600    2.57337800    4.36174500
 H                  4.49801900    4.14892500    5.15404500
 H                  3.12585600    3.02442800    5.16872400
 H                  5.02579600    5.48999900    3.11328100
 H                  5.39703500    3.98722200    2.27094500
 H                  4.25048600    5.14201900    1.56042400
 C                 -0.56121100    1.26083600    1.56466600
 C                 -0.66916800    0.23765900    0.44984900
 H                 -0.91171300   -0.75782800    0.84367900
 H                 -1.47977900    0.54081400   -0.22508100
 H                  0.24446600    0.18797800   -0.14752800
59
AnionB
 C                 -1.66782500    4.07245200    2.32249800
 H                 -2.05469000    3.44780700    3.12011600
 C                  0.82594800   -1.06453500    4.03851600
 H                  0.19241000   -1.67713200    3.40726400
 C                  2.17056100   -0.74377000    3.79331900
 H                  2.79261500   -1.14329200    2.99980200
 C                  2.58050600    0.21242700    4.77253200
 H                  3.56881800    0.64751300    4.87144600
 C                  1.47926200    0.45432300    5.62820400
 H                  1.46198900    1.14756900    6.46366100
 C                  0.38090400   -0.31666800    5.15930600
 H                 -0.62640800   -0.30696600    5.55970800
 C                 -1.95738200    3.93100600    0.93755100
 H                 -2.66104700    3.22980600    0.50176100
 C                 -0.69604400    5.08352100    2.47155100
 H                 -0.25863200    5.38748900    3.41493500
 C                 -1.14425700    4.86050000    0.23185700
 H                 -1.11131800    4.98914600   -0.84544400
 C                 -0.35968400    5.57403000    1.18138400
 H                  0.36110600    6.35403200    0.95726300
 N                  0.97462700    2.78267700   -0.48225800
 N                  0.29468700    2.86296400    4.47585600
 N                 -0.90838400    0.86120100    2.55252000
 O                  1.27941700    2.51542300   -1.63008200
 O                 -0.05622400    3.69924600    5.28683000
 P                  2.45840200    2.78789700    2.23910700
 Mo                 0.84626900    1.46288500    3.53216100
 Mo                 0.34515800    3.24615900    1.12606900
 C                  3.69237400    1.74715300    1.19934300
 C                  2.91980100    0.56722600    0.59254300
 C                  4.27491400    2.54083800    0.02481700
 C                  4.83017000    1.18570900    2.05297700
 H                  2.25103300    0.08080700    1.31168700
 H                  2.31553900    0.87804900   -0.26321300
 H                  3.64124600   -0.18585800    0.23580800
 H                  4.98010800    3.31718800    0.33651000
 H                  4.82464500    1.85115600   -0.63599300
 H                  3.48270500    3.00484000   -0.57145300
 H                  5.48188600    0.55039500    1.43179900
 H                  5.46401400    1.96882100    2.48593600
 H                  4.45110800    0.56706300    2.87536100
 C                  3.46280400    4.07383700    3.26136500
 C                  2.50102800    5.20248700    3.62675100
 C                  3.98363700    3.46108400    4.56123500
 C                  4.61670400    4.69839800    2.47946400
 H                  2.08216500    5.67448100    2.72909100
 H                  1.67108700    4.85033000    4.24670700
 H                  3.04300500    5.97188800    4.20008400
 H                  4.68462000    2.63507400    4.38741800
 H                  4.51243900    4.22453000    5.15540700
 H                  3.15295500    3.07659200    5.16813900
 H                  5.04907700    5.52490700    3.06609500
 H                  5.42965100    3.99291900    2.27337500
 H                  4.27557800    5.11433200    1.52272100
 C                 -0.57413800    1.27741000    1.39506900
 C                 -1.00216100    0.54568900    0.13785100
 H                 -1.64337400   -0.31600400    0.37754300
 H                 -1.53081500    1.21568800   -0.55500500
 H                 -0.11685900    0.19157900   -0.40786900
57
Anion2
 Mo                 3.15833200    7.23162300   10.56284200
 Mo                 1.26960400    7.36805600   12.79782700
 P                  0.86521200    6.37366900   10.59572000
 N                  2.70778200    8.94003300   10.23621200
 N                  1.23427500    5.80621700   13.67625200
 O                  2.56686300   10.09927000    9.90200500
 O                  1.11683600    4.83923100   14.40235500
 C                  3.37084900    7.48884000   12.63324100
 C                  4.35590900    7.64355600   13.52831600
 C                  4.38738900    6.69353100    8.54415200
 H                  4.00619800    7.05271200    7.59390600
 C                  4.07579600    5.45220100    9.15361900
 H                  3.41864100    4.69541800    8.73697200
 C                  4.74958400    5.38384400   10.40016000
 H                  4.69127900    4.57871600   11.12354100
 C                  5.47628200    6.59580200   10.56684200
 H                  6.07546100    6.85945500   11.43051300
 C                  5.25885100    7.39940500    9.42099900
 H                  5.64800000    8.39915000    9.25863800
 C                  0.53651100    9.71156600   12.54489300
 H                  0.59280500   10.17807600   11.56793300
 C                  1.57873900    9.69295700   13.49645700
 H                  2.56811800   10.11258100   13.35409100
 C                  1.15459900    8.92852300   14.61517000
 H                  1.74264000    8.70657000   15.49929200
 C                 -0.16926600    8.47404100   14.34989800
 H                 -0.76755000    7.84465000   15.00082000
 C                 -0.54930900    8.94946300   13.06930700
 H                 -1.50203500    8.76565900   12.58286200
 C                  0.61209000    4.46547600   10.63157600
 C                  0.45354100    3.82595800    9.25079300
 H                 -0.47657500    4.10246700    8.74224000
 H                  1.28943300    4.08447700    8.58730900
 H                  0.44668700    2.72944200    9.35907100
 C                 -0.60283100    4.11730000   11.49880700
 H                 -1.52623300    4.58896600   11.14602200
 H                 -0.76227800    3.02628500   11.48523300
 H                 -0.44094400    4.41781300   12.53826600
 C                  1.84903300    3.82196100   11.26894900
 H                  2.23227600    4.38688100   12.12337000
 H                  1.59172800    2.81125000   11.62146100
 H                  2.65798300    3.71647300   10.53882900
 C                 -0.34630700    7.07673500    9.27836600
 C                 -1.76156800    6.50955700    9.39098900
 H                 -1.82848200    5.44224900    9.15502000
 H                 -2.16519900    6.65580100   10.40221000
 H                 -2.42748500    7.03790400    8.68948500
 C                 -0.46113100    8.58433800    9.49508500
 H                  0.50428900    9.09518900    9.44236400
 H                 -1.10885700    9.01043200    8.71195200
 H                 -0.91765300    8.81310400   10.46329700
 C                  0.21548000    6.86178900    7.87126200
 H                  0.28916800    5.80548600    7.59240900
 H                 -0.42967300    7.35642600    7.12665400
 H                  1.21957500    7.30110400    7.79500200
 H                  5.41588500    7.72453800   13.25349300
 H                  4.16350400    7.69434900   14.60756500
58
Compound3
 Mo                 3.16225700    7.26401200   10.59404600
 Mo                 1.24457200    7.45531800   12.78915200
 P                  0.83848100    6.37908500   10.58532200
 N                  2.65675000    8.99555900   10.36406200
 N                  1.17086500    5.95400400   13.77993800
 O                  2.51945500   10.15718200   10.09833900
 O                  1.10564200    5.06184000   14.58096300
 C                  3.25140800    7.19896900   12.59709200
 C                  4.23520500    6.74094500   13.60487800
 H                  5.17795100    6.35801000   13.18581300
 H                  4.49458100    7.58589500   14.26309500
 H                  3.80539500    5.96887900   14.26138300
 C                  4.29257100    6.77475200    8.52645000
 H                  3.84155300    7.07406700    7.58687400
 C                  4.11085200    5.53041600    9.18244000
 H                  3.50437100    4.70854600    8.81737000
 C                  4.85552000    5.54890800   10.39007700
 H                  4.91349100    4.74861500   11.12033200
 C                  5.50258500    6.81286800   10.48229500
 H                  6.14658100    7.14509700   11.28849400
 C                  5.15203600    7.56865100    9.33395700
 H                  5.46760900    8.58368400    9.11839000
 C                  0.52309900    9.80853100   12.45942200
 H                  0.50550100   10.26099500   11.47608500
 C                  1.62455300    9.81177300   13.34361600
 H                  2.59733200   10.24460200   13.13576100
 C                  1.25826900    9.09638700   14.51544600
 H                  1.88454300    8.91714200   15.38269300
 C                 -0.08684200    8.65788100   14.35101300
 H                 -0.65523000    8.07371400   15.06664100
 C                 -0.53884300    9.09405700   13.08077100
 H                 -1.52194900    8.90993400   12.65995700
 C                  0.64683200    4.47521700   10.68141500
 C                  0.54491600    3.80548200    9.30984900
 H                 -0.37537300    4.05249400    8.77115600
 H                  1.39320400    4.06511200    8.66354800
 H                  0.55589800    2.71377600    9.44148700
 C                 -0.58138800    4.11907400   11.52561200
 H                 -1.51351100    4.51401700   11.10976700
 H                 -0.68225900    3.02485800   11.57652500
 H                 -0.48192400    4.49028500   12.55058500
 C                  1.88557500    3.89562300   11.37170600
 H                  2.15751600    4.42799500   12.28768900
 H                  1.68735800    2.84894900   11.64248500
 H                  2.75313000    3.90051000   10.70514700
 C                 -0.34806600    7.06311700    9.25689200
 C                 -1.74783300    6.45491600    9.35502700
 H                 -1.77836500    5.38617300    9.12186700
 H                 -2.17695000    6.59684600   10.35543000
 H                 -2.41096100    6.95968500    8.63766600
 C                 -0.49521900    8.56788700    9.46989200
 H                  0.46177000    9.09574400    9.43038800
 H                 -1.13226100    8.97949000    8.67386600
 H                 -0.97674800    8.79172800   10.42758600
 C                  0.24611400    6.84381900    7.86324400
 H                  0.37733200    5.78685400    7.61099900
 H                 -0.41620900    7.28485800    7.10380600
 H                  1.22426000    7.33616900    7.78120300
6
NCMe
 N                 -2.95363100    0.89855900   -0.15325600
 C                 -4.11883600    0.89875900   -0.15309200
 C                 -5.56786100    0.89869800   -0.15314000
 H                 -5.95281500    1.37969500    0.75170800
 H                 -5.95276800    1.44172500   -1.02221300
 H                 -5.95270900   -0.12546800   -0.18900700
